# Supplementary material for: Competition of Intra- and Intermolecular Forces in Anthraquinone and Its Selected Derivatives
Source: Molecules. 2021 Jun 6;26(11):3448. doi: 10.3390/molecules26113448 (PMC8201066; doi:10.3390/molecules26113448)
Supplement: Supplementary file 1 [file molecules-26-03448-s001.zip]

Archive with 1 entries (1 files):
- molecules-1240259-supplementary.pdf
